# Supplementary material for: Efficient Removal of Cr(VI) by TiO2 Based Micro-Nano Reactor via the Synergy of Adsorption and Photocatalysis
Source: Nanomaterials (Basel). 2022 Jan 17;12(2):291. doi: 10.3390/nano12020291 (PMC8778119; doi:10.3390/nano12020291)
Supplement: Supplementary file 1 [file nanomaterials-12-00291-s001.zip]

Archive with 1 entries (1 files):
- nanomaterials-1550603-supplementary.pdf
